# Supplementary material for: Significant Differences in the Effects of Nitrogen Doping on Pristine Biochar and Graphene-like Biochar for the Adsorption of Tetracycline
Source: Molecules. 2023 Dec 27;29(1):173. doi: 10.3390/molecules29010173 (PMC10779899; doi:10.3390/molecules29010173)
Supplement: Supplementary file 1 [file molecules-29-00173-s001.zip]

Archive with 1 entries (1 files):
- molecules-2773374-supplementary.pdf
